# Supplementary material for: WAVY GROWTH Arabidopsis E3 ubiquitin ligases affect apical PIN sorting decisions
Source: Nat Commun. 2022 Sep 1;13:5147. doi: 10.1038/s41467-022-32888-8 (PMC9437102; doi:10.1038/s41467-022-32888-8)
Supplement: Supplementary file 4 — Source Data [file 41467_2022_32888_MOESM4_ESM.xlsx]

## Sheet: Fig. 1g
Fig. 1g
	primary root angle deviation from vertical (= 0)
	5 DAG
	wav triple XVE>>Ven:WAV3 estr.				wav triple XVE>>Ven:WAV3 control				wav triple WAV3::Ven:WAV3				wild type				wav triple				p-values:
	-33.65				-136.506				-76.748				-24.677				-146				wav triple XVE>>Ven:WAV3 estr.
	-17.924				-126.027				-48.328				-14.036				-134				wav triple XVE>>Ven:WAV3 control				1.138e-10
	-14.204				-99.985				-44.26				-10.886				-120
	-13.094				-94.764				-41.265				-10.569				-103				wav triple XVE>>Ven:WAV3 estr.
	-12.418				-89.634				-34.33				-9.551				-102				wav triple WAV3::Ven:WAV3				0.01221
	-12.205				-73.678				-33.009				-9.462				-69
	-11.842				-72.539				-32.068				-8.567				-51				wav triple XVE>>Ven:WAV3 estr.
	-11.102				-68.303				-30.575				-8.395				-32				wild type				0.9987
	-9.462				-57.835				-28.42				-7.853				-29
	-8.746				-52.397				-23.561				-7.474				-23				wav triple XVE>>Ven:WAV3 estr.
	-8.578				-47.422				-20.456				-6.688				-22				wav triple				1.184e-10
	-8.165				-44.765				-20.303				-6.554				-19
	-8.05				-42.083				-19.655				-6.076				-12				wav triple XVE>>Ven:WAV3 control
	-7.223				-39.405				-19.387				-5.449				-6				wav triple WAV3::Ven:WAV3				6.819e-06
	-6.698				-38.604				-15.676				-3.945				-3
	-6.152				-34.872				-15.593				-3.652				4				wav triple XVE>>Ven:WAV3 control
	-6.067				-28.918				-14.234				-3.422				5				wild type				1.38e-10
	-5.722				-26.864				-13.837				-2.327				12
	-5.478				-22.834				-12.233				-1.312				12				wav triple XVE>>Ven:WAV3 control
	-4.796				-14.926				-11.275				-1.223				18				wav triple				0.9786
	-3.814				2.827				-9.745				-0.93				22
	-3.79				3.603				-9.462				-0.778				23				wav triple WAV3::Ven:WAV3
	-3.646				8.13				-8.243				0.297				25				wild type				0.007647
	0				15.55				1.877				0.451				28
	0.739				16.748				5.288				0.47				29				wav triple WAV3::Ven:WAV3
	1.11				19.043				7.815				0.916				33				wav triple				9.005e-05
	1.134				19.643				8.91				0.994				38
	1.693				23.046				11.768				1.608				40				wild type
	2.386				35.915				12.604				2.083				41				wav triple				1.19e-10
	2.573				39.108				12.978				3.576				46
	2.64				39.806				13.078				5.068				49
	2.817				39.982				15.262				5.856				53
	3.332				43.274				17.356				6.38				55
	3.363				44.65				18.057				6.483				63
	3.769				49.265				19.213				6.931				67
	4.408				55.233				20.098				7.125				74
	4.464				67.047				23.076				7.622				78
	5.141				70.932				23.546				8.13				78
	5.338				78.238				24.238				8.912				83
	6.286				119.427				25.457				8.999				84
	7.516				143.293				28.15				9.723				127
	7.558				144.387				29.874				10.049				145
	7.688				154.584				30.848				10.992				154
	8.147								34.563				11.31				174
	8.531								37.865				19.242
	8.762								38.438				20.521
	10.288								49.037
	11.188								49.406
	12.617								54.398
	13.82								61.307
	15.96								76
	16.109								78
	20.861
	40.091
n	54				43				52				46				44

## Sheet: Fig. 1j
Fig. 1j
	shootward IAA and BA transport assays
	7 DAG
			dpm BA 5 mm from source
					wav triple estradiol depleted			wav triple estradiol			wild type estradiol depleted			wild type estradiol
				rep. 1	3937			3885			3020			3407
				rep. 2	4975			5189			4165			4205
				rep. 3	5971			5603			4636			4428
				rep. 4	3406			6287			3349			4891
			dpm IAA 5 mm from source
					wav triple estradiol depleted			wav triple estradiol			wild type estradiol depleted			wild type estradiol
				rep. 1	113			440			434			883
				rep. 2	62			378			433			600
				rep. 3	204			567			514			415
				rep. 4	174			340			509			634
			p-values BA:						p-values IAA:
			wav triple estradiol depleted						wav triple estradiol depleted
			wav triple estradiol			0.7249			wav triple estradiol			0.0166
			wav triple estradiol depleted						wav triple estradiol depleted
			wild type estradiol depleted			0.6246			wild type estradiol depleted			0.006858
			wav triple estradiol depleted						wav triple estradiol depleted
			wild type estradiol			0.9494			wild type estradiol			0.000278
			wav triple estradiol						wav triple estradiol
			wild type estradiol depleted			0.1592			wild type estradiol depleted			0.9559
			wav triple estradiol						wav triple estradiol
			wild type estradiol			0.4237			wild type estradiol			0.1143
			wild type estradiol depleted						wild type estradiol depleted
			wild type estradiol			0.8986			wild type estradiol			0.2511

## Sheet: Fig. 5f
Fig. 5f
	total number and relative fraction of root meristem epidermis cells exhibiting apical, basal or bipolar distribution of endogenous PIN2
		35::PID					wav triple 35S::PID					wild type					wav triple
		total #: 317	apical	basal	bipolar		total #: 429	apical	basal	bipolar		total #: 359	apical	basal	bipolar		total #: 265	apical	basal	bipolar
		meristem #
		1	26	0	0			8	9	13			21	0	0			0	17	2
		2	18	0	0			4	27	24			38	0	0			0	15	4
		3	35	0	1			17	7	24			23	0	1			0	20	0
		4	20	0	0			12	9	19			37	0	0			0	14	2
		5	62	0	0			5	10	10			38	0	0			0	19	0
		6	21	0	0			4	5	16			54	0	1			0	34	6
		7	19	0	0			6	7	14			65	0	0			0	23	5
		8	26	0	1			5	9	7			41	0	0			0	21	5
		9	14	0	0			7	7	12			38	1	1			0	27	2
		10	23	0	0			3	12	19								0	18	2
		11	19	0	0			2	2	13								0	29	0
		12	15	0	0			3	4	13
		13	3	0	1			12	5	20
		14	6	0	0			8	4	12
		15	7	0	0
	n (cells)		314	0	3			96	117	216			355	1	3			0	237	28
																										p-values relative fraction:
		fraction																								apical				basal				bipolar
			apical	basal	bipolar			apical	basal	bipolar			apical	basal	bipolar			apical	basal	bipolar
		meristem #
		1	1	0	0			0.266667	0.3	0.433333			1	0	0			0	0.894737	0.105263
																										35::PID				35::PID				35::PID
																										wav triple 35S::PID		1.417e-11		wav triple 35S::PID		2.135e-11		wav triple 35S::PID		1.417e-11
		2	1	0	0			0.0727273	0.490909	0.436364			1	0	0			0	0.789474	0.210526
																										35::PID				35::PID				35::PID
																										wild type		0.9867		wild type		0.9997		wild type		0.9857
		3	0.972222	0	0.0277778			0.354167	0.145833	0.5			0.958333	0	0.0416667			0	1	0
																										35::PID				35::PID				35::PID
																										wav triple		1.417e-11		wav triple		1.417e-11		wav triple		0.05919
		4	1	0	0			0.3	0.225	0.475			1	0	0			0	0.875	0.125
																										wav triple 35S::PID				wav triple 35S::PID				wav triple 35S::PID
																										wild type		1.417e-11		wild type		5.956e-10		wild type		1.417e-11
		5	1	0	0			0.2	0.4	0.4			1	0	0			0	1	0
																										wav triple 35S::PID				wav triple 35S::PID				wav triple 35S::PID
																										wav triple		1.332e-10		wav triple		1.417e-11		wav triple		1.417e-11
		6	1	0	0			0.16	0.2	0.64			0.981818	0	0.0181818			0	0.85	0.15
																										wild type				wild type				wild type
																										wav triple		1.417e-11		wav triple		1.417e-11		wav triple		0.05641
		7	1	0	0			0.222222	0.259259	0.518519			1	0	0			0	0.821429	0.178571
		8	0.962963	0	0.037037			0.238095	0.428571	0.333333			1	0	0			0	0.807692	0.192308
		9	1	0	0			0.269231	0.269231	0.461538			0.95	0.025	0.025			0	0.931034	0.0689655
		10	1	0	0			0.0882353	0.352941	0.558824								0	0.9	0.1
		11	1	0	0			0.117647	0.117647	0.764706								0	1	0
		12	1	0	0			0.15	0.2	0.65
		13	0.75	0	0.25			0.324324	0.135135	0.540541
		14	1	0	0			0.333333	0.166667	0.5
		15	1	0	0
	n (roots)		15	15	15			14	14	14			9	9	9			11	11	11

## Sheet: Fig. 5k
Fig. 5k
			relative fraction of meristem exhbiting apical, basal or bipolar PIN2 distribution at 5 DAG
			each value corresponds to cortex/epidermis cells from a single primary root meristem cell division zone
			eir1-4 PIN2::PIN2:Dendra													eir1-4 wav triple PIN2::PIN2:Dendra												eir1-4 PIN2::pin22SD:Dendra													eir1-4 wav triple PIN2::pin2SD:Dendra
			cortex						epidermis							cortex						epidermis							cortex						epidermis							cortex						epidermis
				apical		basal		bipolar		apical		basal		bipolar			apical		basal		bipolar		apical		basal		bipolar			apical		basal		bipolar		apical		basal		bipolar			apical		basal		bipolar		apical
		root meristem #
		1		0.208333		0.625		0.166667		1		0		0			0		1		0		0		0		1			0.333333		0.166667		0.5		1		0		0			0.0588235		0.529412		0.411765		0.230769
		2		0.1875		0.625		0.1875		1		0		0			0		1		0		0.0714286		0.857143		0.0714286			0.454545		0.272727		0.272727		0.9		0		0.1			0.3		0.2		0.5		0.333333
		3		0		0.8125		0.1875		0.9375		0		0.0625			0		1		0		0		0.923077		0.0769231			0.555556		0.111111		0.333333		0.944444		0		0.0555556			0		0		1		0.2
		4		0.0666667		0.733333		0.2		1		0		0			0		0.933333		0.0666667		0		1		0			0.388889		0.166667		0.444444		1		0		0			0		0.4		0.6		0.2
		5		0		0.642857		0.357143		1		0		0			0		1		0		0		1		0			0.315789		0.315789		0.368421		0.933333		0		0.0666667			0		0.6		0.4		0.3
		6		0		0.923077		0.0769231		0.941176		0		0.0588235			0		1		0		0.0909091		0.909091		0			0.380952		0.333333		0.285714		1		0		0			0		0.642857		0.357143		0.0769231
		7		0		0.714286		0.285714		0.875		0.0625		0.0625			0		1		0		0		0.916667		0.0833333			0.318182		0.227273		0.454545		0.944444		0		0.0555556			0.222222		0.277778		0.5		0.318182
		8		0.0666667		0.8		0.133333		1		0		0			0		1		0		0		0.846154		0.153846			0.590909		0.181818		0.227273		1		0		0			0.363636		0.318182		0.318182		0.263158
		9		0.0714286		0.785714		0.142857		0.888889		0		0.111111			0		1		0		0		1		0			0.47619		0.238095		0.285714		1		0		0			0.0833333		0.25		0.666667		0.2
		10		0.037037		0.814815		0.148148		0.809524		0.047619		0.142857			0		1		0		0		1		0			0.45		0.2		0.35		1		0		0			0.0625		0.0625		0.875		0.235294
		11		0		0.863636		0.136364		0.75		0.05		0.2			0		0.909091		0.0909091		0.0769231		0.846154		0.0769231			0.5		0.1875		0.3125		1		0		0			0.357143		0.285714		0.357143		0.3
		12		0.0833333		0.833333		0.0833333		1		0		0			0		1		0		0.0769231		0.692308		0.230769			0.3125		0.25		0.4375		1		0		0			0.272727		0.545455		0.181818		0.181818
		13		0.0555556		0.833333		0.111111		0.941176		0		0.0588235			0.0833333		0.916667		0		0.117647		0.823529		0.0588235			0.4		0.333333		0.266667		1		0		0			0.2		0.7		0.1		0.25
		14		0.0714286		0.857143		0.0714286		0.923077		0		0.0769231			0.25		0.625		0.125		0		1		0			0.333333		0.133333		0.533333		1		0		0			0.166667		0.666667		0.166667		0.111111
		15															0		0.857143		0.142857		0.125		0.75		0.125			0.461538		0.230769		0.307692		0.916667		0		0.0833333			0.166667		0.583333		0.25		0.222222
		16															0		1		0		0		0.846154		0.153846			0.466667		0.2		0.333333		0.846154		0		0.153846			0.181818		0.363636		0.454545		0.6
		17															0		1		0		0		0.777778		0.222222			0.5		0.166667		0.333333		1		0		0
		18																												0.277778		0.222222		0.5		0.75		0		0.25
		19																												0.3125		0.125		0.5625		0.9375		0.0625		0
	n (roots)			14		14		14		14		14		14			17		17		17		17		17		17			19		19		19		19		19		19			16		16		16		16
			PIN2 polarity in individual cells																						p-values cortex apical:					p-values cortex basal:					p-values cortex bipolar:
			eir1-4 PIN2::PIN2:Dendra																						eir1-4 PIN2::PIN2:Dendra					eir1-4 PIN2::PIN2:Dendra					eir1-4 PIN2::PIN2:Dendra
				cortex																					eir1-4 wav triple PIN2::PIN2:Dendra			0.6024		eir1-4 wav triple PIN2::PIN2:Dendra			0.001679		eir1-4 wav triple PIN2::PIN2:Dendra			0.03875
		root meristem #			1	2	3	4	5	6	7	8	9	10	11	12	13	14
																									eir1-4 PIN2::PIN2:Dendra					eir1-4 PIN2::PIN2:Dendra					eir1-4 PIN2::PIN2:Dendra
			apical		5	3	0	1	0	0	0	1	1	1	0	1	1	1							eir1-4 PIN2::pin22SD:Dendra			4.717e-11		eir1-4 PIN2::pin22SD:Dendra			4.715e-11		eir1-4 PIN2::pin22SD:Dendra			0.0003772
			basal		15	10	13	11	9	12	10	12	11	22	19	10	15	12							eir1-4 PIN2::PIN2:Dendra					eir1-4 PIN2::PIN2:Dendra					eir1-4 PIN2::PIN2:Dendra
																									eir1-4 wav triple PIN2::pin2SD:Dendra			0.03883		eir1-4 wav triple PIN2::pin2SD:Dendra			4.249e-10		eir1-4 wav triple PIN2::pin2SD:Dendra			4.079e-09
			bipolar		4	3	3	3	5	1	4	2	2	4	3	1	2	1
																									eir1-4 wav triple PIN2::PIN2:Dendra					eir1-4 wav triple PIN2::PIN2:Dendra					eir1-4 wav triple PIN2::PIN2:Dendra
			n (cells)	234	24	16	16	15	14	13	14	15	14	27	22	12	18	14							eir1-4 PIN2::pin22SD:Dendra			4.714e-11		eir1-4 PIN2::pin22SD:Dendra			4.714e-11		eir1-4 PIN2::pin22SD:Dendra			1.937e-09
																									eir1-4 wav triple PIN2::PIN2:Dendra					eir1-4 wav triple PIN2::PIN2:Dendra					eir1-4 wav triple PIN2::PIN2:Dendra
																									eir1-4 wav triple PIN2::pin2SD:Dendra			0.000549		eir1-4 wav triple PIN2::pin2SD:Dendra			4.715e-11		eir1-4 wav triple PIN2::pin2SD:Dendra			6.508e-11
				epidermis
		root meristem #			1	2	3	4	5	6	7	8	9	10	11	12	13	14							eir1-4 PIN2::pin22SD:Dendra					eir1-4 PIN2::pin22SD:Dendra					eir1-4 PIN2::pin22SD:Dendra
																									eir1-4 wav triple PIN2::pin2SD:Dendra			9.837e-11		eir1-4 wav triple PIN2::pin2SD:Dendra			0.0003969		eir1-4 wav triple PIN2::pin2SD:Dendra			0.433
			apical		23	17	15	10	10	16	14	8	8	17	15	15	16	12
			basal		0	0	0	0	0	0	1	0	0	1	1	0	0	0
			bipolar		0	0	1	0	0	1	1	0	1	3	4	0	1	1							p-values epidermis apical:					p-values epidermis basal:					p-values epidermis bipolar:
			n (cells)	212	23	17	16	10	10	17	16	8	9	21	20	15	17	13
																									eir1-4 PIN2::PIN2:Dendra					eir1-4 PIN2::PIN2:Dendra					eir1-4 PIN2::PIN2:Dendra
																									eir1-4 wav triple PIN2::PIN2:Dendra			4.714e-11		eir1-4 wav triple PIN2::PIN2:Dendra			4.714e-11		eir1-4 wav triple PIN2::PIN2:Dendra			0.4975
			eir1-4 wav triple PIN2::PIN2:Dendra																						eir1-4 PIN2::PIN2:Dendra					eir1-4 PIN2::PIN2:Dendra					eir1-4 PIN2::PIN2:Dendra
				cortex																					eir1-4 PIN2::pin22SD:Dendra			0.8463		eir1-4 PIN2::pin22SD:Dendra			0.9986		eir1-4 PIN2::pin22SD:Dendra			0.9922
		root meristem #			1	2	3	4	5	6	7	8	9	10	11	12	13	14	15	16	17
																									eir1-4 PIN2::PIN2:Dendra					eir1-4 PIN2::PIN2:Dendra					eir1-4 PIN2::PIN2:Dendra
			apical		0	0	0	0	0	0	0	0	0	0	0	0	1	2	0	0	0				eir1-4 wav triple PIN2::pin2SD:Dendra			4.714e-11		eir1-4 wav triple PIN2::pin2SD:Dendra			4.217e-09		eir1-4 wav triple PIN2::pin2SD:Dendra			1.232e-05
			basal		14	12	13	14	13	10	12	11	12	9	10	12	11	5	6	13	9				eir1-4 wav triple PIN2::PIN2:Dendra					eir1-4 wav triple PIN2::PIN2:Dendra					eir1-4 wav triple PIN2::PIN2:Dendra
																									eir1-4 PIN2::pin22SD:Dendra			4.714e-11		eir1-4 PIN2::pin22SD:Dendra			4.714e-11		eir1-4 PIN2::pin22SD:Dendra			0.2734
			bipolar		0	0	0	1	0	0	0	0	0	0	1	0	0	1	1	0	0
																									eir1-4 wav triple PIN2::PIN2:Dendra					eir1-4 wav triple PIN2::PIN2:Dendra					eir1-4 wav triple PIN2::PIN2:Dendra
			n (cells)	193	14	12	13	15	13	10	12	11	12	9	11	12	12	8	7	13	9				eir1-4 wav triple PIN2::pin2SD:Dendra			5.714e-10		eir1-4 wav triple PIN2::pin2SD:Dendra			8.701e-11		eir1-4 wav triple PIN2::pin2SD:Dendra			0.0008551
																									eir1-4 PIN2::pin22SD:Dendra					eir1-4 PIN2::pin22SD:Dendra					eir1-4 PIN2::pin22SD:Dendra
																									eir1-4 wav triple PIN2::pin2SD:Dendra			4.714e-11		eir1-4 wav triple PIN2::pin2SD:Dendra			2.68e-13		eir1-4 wav triple PIN2::pin2SD:Dendra			8.496e-07
				epidermis
		root meristem #			1	2	3	4	5	6	7	8	9	10	11	12	13	14	15	16	17
			apical		0	1	0	0	0	1	0	0	0	0	1	1	2	0	1	0	0
			basal		0	12	12	15	14	10	11	11	12	12	11	9	14	6	6	11	7
			bipolar		15	1	1	0	0	0	1	2	0	0	1	3	1	0	1	2	2
			n (cells)	210	15	14	13	15	14	11	12	13	12	12	13	13	17	6	8	13	9
			eir1-4 PIN2::pin2SD:Dendra
				cortex
		root meristem #			1	2	3	4	5	6	7	8	9	10	11	12	13	14	15	16	17	18	19
			apical		4	5	10	7	6	8	7	13	10	9	8	5	6	5	6	7	9	5	5
			basal		2	3	2	3	6	7	5	4	5	4	3	4	5	2	3	3	3	4	2
			bipolar		6	3	6	8	7	6	10	5	6	7	5	7	4	8	4	5	6	9	9
			n (cells)	326	12	11	18	18	19	21	22	22	21	20	16	16	15	15	13	15	18	18	16
				epidermis
		root meristem #			1	2	3	4	5	6	7	8	9	10	11	12	13	14	15	16	17	18	19
			apical		11	9	17	18	14	8	17	19	19	17	16	13	12	13	11	11	12	9	15
			basal		0	0	0	0	0	0	0	0	0	0	0	0	0	0	0	0	0	0	1
			bipolar		0	1	1	0	1	0	1	0	0	0	0	0	0	0	1	2	0	3	0
			n (cells)	272	11	10	18	18	15	8	18	19	19	17	16	13	12	13	12	13	12	12	16
			eir1-4 wav triple PIN2::pin2SD:Dendra
				cortex
		root meristem #			1	2	3	4	5	6	7	8	9	10	11	12	13	14	15	16
			apical		1	3	0	0	0	0	4	8	1	1	5	3	2	2	2	2
			basal		9	2	0	4	6	9	5	7	3	1	4	6	7	8	7	4
			bipolar		7	5	6	6	4	5	9	7	8	14	5	2	1	2	3	5
			n (cells)	205	17	10	6	10	10	14	18	22	12	16	14	11	10	12	12	11
				epidermis
		root meristem #			1	2	3	4	5	6	7	8	9	10	11	12	13	14	15	16
			apical		3	3	2	2	3	1	7	5	3	4	6	2	3	1	2	9
			basal		8	3	3	4	3	5	5	6	5	4	5	7	4	7	6	5
			bipolar		2	3	5	4	4	7	10	8	7	9	9	2	5	1	1	1
			n (cells)	214	13	9	10	10	10	13	22	19	15	17	20	11	12	9	9	15

## Sheet: Fig. 6a
Fig. 6a
		PIN2:VEN 90' BFA treatment
		6 DAG
		relative intensity BFA compartments/plasma membrane
			eir1-4 PIN2::PIN2:VEN			wav triple PIN2::PIN2:VEN
										p-value:
			0.38			1.46
			0.41			1.8				eir1-4 PIN2::PIN2:VEN
			0.43			1.97				wav triple PIN2::PIN2:VEN			1.12e-16
			0.45			1.98
			0.48			2
			0.49			2.02
			0.49			2.04
			0.49			2.2
			0.5			2.28
			0.52			2.29
			0.54			2.35
			0.54			2.44
			0.56			2.57
			0.57			2.73
			0.58			2.77
			0.61			2.79
			0.61			2.94
			0.64			2.97
			0.64			3.38
			0.64			3.55
			0.64			3.77
			0.66			3.91
			0.68			3.93
			0.69			3.97
			0.71			3.98
			0.72			4.34
			0.75			4.55
			0.76			4.71
			0.76			4.8
			0.76			4.84
			0.77			4.85
			0.79			4.87
			0.82			4.89
			0.82			5
			0.84			5.17
			0.86			5.25
			0.88			5.36
			0.88			5.5
			0.89			5.72
			0.92			5.95
			0.96			6.19
			1			6.34
			1.05			6.69
			1.06			7.62
			1.06			7.98
			1.12			8.73
			1.18
		n	47			46

## Sheet: Fig. 6d
Fig. 6d
		primary root deviation from vertical of control (PNS) and BFA-treated seedlings
		6 DAG
					wild type PNS			wild type BFA			wav triple PNS			wav triple BFA			wav triple eir1-4 PNS			wav triple eir1-4 BFA			eir1-4 PNS			eir1-4 BFA
																														p-values:
					-65.19			-75.12			-157.94			-79.1			-81.03			-172.02			-83.03			-68.17
					-37.45			-44.03			-143.53			-72.08			-73.8			-115.92			-77.41			-59.93				wild type PNS
					-35.54			-41.91			-136.73			-58.41			-62.02			-100.12			-68.5			-45				wild type BFA		0.00341
					-35.37			-40.14			-129.3			-56.19			-59.63			-85.77			-63.66			-44.76
					-33.65			-39.98			-105.52			-41.73			-58.92			-82.06			-60.78			-39.75
					-33.27			-37.31			-103.48			-40.1			-56.91			-77.2			-59.49			-36.3
					-33.16			-33.88			-103.01			-39.96			-53.5			-70.35			-51.23			-34.82				wav triple PNS
					-28.23			-30.61			-96.14			-39.29			-52.43			-69.11			-50.3			-33.57				wav triple BFA		0.007353
					-27.76			-29.37			-88.45			-33.79			-50.7			-63.44			-50.11			-30.96
					-27.04			-28.42			-87.95			-32.43			-47.16			-62.16			-49.26			-28.97
					-26.57			-27.57			-86.8			-25.82			-44.42			-60.79			-49.08			-27.73
					-24.21			-27.05			-82.12			-25.11			-41.82			-60.1			-45.34			-21.1				wav triple eir1-4 PNS
					-23.06			-25.56			-81.06			-24.23			-40.58			-59.93			-45.28			-20.56				wav triple eir1-4 BFA		0.6934
					-22.57			-23.29			-80.54			-23.87			-39.1			-58.3			-43.09			-19.8
					-21.51			-22.48			-77.8			-23.78			-37.91			-53.73			-42.25			-19.26
					-21.18			-22.36			-74.81			-22.17			-35.31			-48.24			-41			-17.33
					-21.07			-22.05			-74.44			-21.91			-32.91			-46.9			-35.28			-16.29				eir1-4 PNS
					-20.64			-20.56			-73.07			-21.14			-32.66			-46.77			-35.22			-16.01				eir1-4 BFA		0.233
					-20.39			-18.47			-72.02			-20.32			-32.53			-45.25			-35.07			-15.67
					-19.07			-18.12			-64.14			-19.83			-32.39			-44.62			-34.55			-13.79
					-18.82			-17.92			-64.06			-19.65			-32.31			-44.39			-34.51			-13.24
					-18.58			-16.56			-63.9			-18.82			-31.14			-42.93			-33.6			-11.16
					-18.5			-16.33			-63.44			-18.49			-30.96			-41.99			-31.29			-9.43
					-17.67			-15.13			-59.2			-18.44			-30.56			-38.5			-30.11			-9.03
					-16.56			-14.82			-57.83			-18.31			-29.25			-38.41			-29.57			-8.58
					-16.46			-14.6			-56.72			-16.99			-28.94			-36.1			-22.68			-8.2
					-15.83			-14.44			-56.32			-15.95			-22.91			-33.65			-18.97			-7.88
					-14.2			-13.55			-50.91			-15.58			-20.59			-33.11			-17.65			-7.56
					-14.18			-13.14			-46.17			-15.2			-19.6			-30.85			-16.22			-7.28
					-14.02			-12.09			-40.2			-14.83			-17.01			-30.55			-15.82			-1.15
					-13.18			-11.97			-39.99			-14.6			-15.43			-30.46			-15.57			0
					-12.99			-11.36			-38.02			-11.69			-15.06			-29.46			-13.07			3.69
					-12.95			-10.61			-37.3			-9.28			-13.21			-28.67			-12.86			6.36
					-12.84			-10.36			-36.79			-8.74			-12.96			-28.09			-12.86			6.48
					-12.46			-10.15			-36.09			-6.3			-11.93			-26.59			-8.6			14.52
					-12.25			-9.53			-34.33			-5.91			-11.5			-26.08			-7.97			15.47
					-11.84			-8.46			-34.17			-5.65			-10.92			-25.64			-4.62			19.41
					-11.31			-8.23			-32.74			-5.44			-6.83			-25.14			-1.02			19.85
					-10.99			-7.54			-31.96			-5.12			-3.82			-24.98			8.6			21.51
					-10.87			-6.66			-31.95			-5.04			-3.41			-23.96			11.68			23.55
					-9.97			-5.13			-31.81			-4.79			-2.68			-19.06			15.69			25.26
					-9.87			-4.76			-30.55			-0.14			-1.36			-18.57			16.54			32.7
					-7.8			-4.33			-29.98			0.79			-0.65			-18.44			16.62			35.2
					-7.38			-3.97			-23.68			1.12			0.15			-18.15			19.34			38.7
					-7.34			-3.65			-22.52			1.91			3.83			-16.31			20.82			40.23
					-7.1			-2.64			-21.91			2.19			6.04			-16.26			24.51			43.05
					-6.11			-1.3			-20.46			2.29			7.2			-15.34			25.08			43.57
					-6.06			-0.37			-20.02			2.6			9.5			-14.04			30.34			45
					-6.05			-0.25			-18.83			3.13			11.64			-13.85			38.53			46.24
					-5.93			1.94			-15.3			3.32			13.41			-13.14			40.07			46.64
					-5.72			2.46			-12.73			4.34			16.7			-13.08			43.11			50.93
					-5.59			2.85			-12.21			6.66			16.86			-10.88			43.48			53.13
					-5.19			3.37			-10.92			7.43			19.29			-10.68			46.2			62.36
					-5.14			6.15			-10.74			8.02			19.53			-8.48			49.72			62.38
					-5.09			7.07			-8.13			8.75			20.37			-8.43			60.07
					-5.09			7.6			-7.08			10.06			23.62			-5.15			63.93
					-4.17			8.2			-5.86			10.18			24.62			-4.76			70.81
					-4.03			8.88			-3.19			11.39			28.73			-1.62			73.81
					-3.12			9.09			-2.44			11.5			30.07			0.13			88.3
					-2.98			9.47			-0.91			14.67			32.3			3.94			97.28
					-2.53			10.94			-0.04			15.54			33.69			6.84
					-2.23			11.06			0			16.94			34.58			13.82
					-2.12			12.53			1.62			17.65			35.7			13.92
					-1.88			14.09			4.19			19.49			36.15			13.95
					-1.54			14.6			5.48			19.61			41.58			15.02
					-1.21			15.33			6.34			20.08			42.07			15.59
					-0.87			15.36			13.05			21.19			42.65			15.71
					-0.7			15.48			14.68			23.58			47.34			19.36
					-0.3			22.17			16.4			23.75			49.21			20.83
					-0.01			23.27			18.52			24.05			49.97			22.17
					3.53			26.14			18.64			25.36			49.98			24.31
					3.98			27.42			24.18			25.94			50.46			25.2
					4.76			28.02			24.34			26.47			58.94			27.14
					5.85			28.66			25.43			26.93			63.63			30.78
					5.88			30.96			26.57			30.96			70.32			31.59
					7.98			31.52			28.26			30.98			72.49			39.56
					8.3			33.99			30.73			32.56			86.65			43.21
					17.18			34.99			36.83			33.76						44.92
					19.25			37.84			40.06			35.67						45.61
					21.56			39.81			41.56			36.38						56.51
					33.02			41.85			44.31			37.13						57.94
								42.67			51.37			38.66						58
								44.54			52.67			39.81						60.32
								46.57			58.34			40.08						63.81
								78.98			59.86			40.24						63.83
											60.8			40.56						66.8
											61.33			44.25						67.07
											64.68			46.51						67.82
											68.16			50.09						70.93
											69.95			50.95						86.23
											70.35			55.35						86.82
											73.67			56.82						88.18
											76.87			66.62						89.12
											77.38			79.39						99.65
											85.54			95.19						105.62
											104.22			102.15						105.79
											112.51									106.01
											113.51									107.88
											130.24									107.88
																				110.31
																				125.16
			n		81			85			99			96			77			101			60			54

## Sheet: Fig. 6i
Fig. 6i
		root deviation from vertical
		PNS 8 DAG
				wild type		gnomR5		wav triple		wav triple gnomR5
				-13.34		-69.146		-151.39		-21.414				p-values:
				-12.905		-16.978		-124.121		-21.371
				-11.84		-15.735		-95.391		-18.775
				-9.09		-13.262		-65.026		-16.964				wild type
				-8.4		-10.355		-46.102		-13.241				gnomR5		0.795
				-8.097		-9.796		-43.531		-10.209
				-6.688		-9.788		-38.648		-9.246				wild type
				-6.34		-9.066		-35.641		-7.684				wav triple		6.346e-11
				-6.204		-6.288		-29.943		-6.804
				-5.414		-5.35		-27.518		-5.875				wild type
				-5.389		-4.289		-25.088		-5.44				wav triple gnomR5		0.6239
				-4.519		4.399		-23.654		-5.194
				-4.086		4.448		-23.06		-4.604				gnomR5
				-3.382		4.878		-22.279		4.635				wav triple		7.271e-10
				-2.203		4.995		-7.646		5.725
				-1.941		5.51		-3.894		6.17				gnomR5
				-1.515		5.517		10.766		8.057				wav triple gnomR5		0.9942
				-1.169		8.453		16.569		10.426
				1.637		8.817		39.006		10.437				wav triple
				2.42		10.62		42.2		11.508				wav triple gnomR5		1.202e-09
				2.545		11.65		43.363		11.673
				2.6		13.813		44.546		11.912
				2.777		17.093		47.057		12.575
				2.862		23.962		48.738		14.193
				6.82				51.135		41.424
				8.759				51.68		57.869
				9.162				74.027
				10.695				94.588
				12.843				104.036
				17.23				112.093
								126.229
								138.194
			n	30		24		32		26

## Sheet: Fig.8d
Fig. 8d
	apical-to-basal KN::PIN2:Dendra signal ratio in cytokinetic cells
	5 DAG
		KN::PIN2:Dendra			wav triple KN::PIN2:Dendra
		0.61			0.26			p-value:
		0.93			0.33
		1.06			0.35			KN::PIN2:Dendra
		1.15			0.36			wav triple KN::PIN2:Dendra			3.016e-06
		1.15			0.46
		1.2			0.47
		1.3			0.47
		1.36			0.47
		1.38			0.5
		1.41			0.54
		1.45			0.54
		1.53			0.54
		1.57			0.55
		1.61			0.6
		1.73			0.61
		1.78			0.66
		2.18			0.75
		2.21			0.79
		2.71			0.82
		3.07			0.82
		3.66			0.82
		3.77			0.89
		3.88
		5.17
	n	24			22

## Sheet: Fig. S1a
Fig. S1a
	primary root angle deviation from vertical (= 0)																							primary root length relative to untreated control
	5 DAG																							germinated on ACC for 7 days
		wild type			eir1-4			wav triple			eir1-4 wav triple													100 nM ACC									250 nM ACC									500 nM ACC
																								wild type		eir1-4		wav triple		eir1-4 wav triple			wild type		eir1-4		wav triple		eir1-4 wav triple			wild type		eir1-4		wav triple		eir1-4 wav triple
		-17.981			-89.174			-87.455			-89.631				p-values:
		-17.945			-86.248			-86.82			-89.429													0.43		0.49		0.35		0.4			0.35		0.53		0.58		0.55			0.25		0.5		0.52		0.59
		-16.123			-85.068			-86.444			-88.898				wild type									0.44		0.78		0.5		0.43			0.42		0.66		0.59		0.56			0.38		0.55		0.54		0.6
		-14.819			-85.017			-86.262			-87.274				eir1-4		1.303e-10							0.46		0.79		0.61		0.44			0.47		0.76		0.61		0.62			0.41		0.65		0.72		0.64
		-12.742			-84.625			-85.759			-86.583													0.5		0.82		0.69		0.49			0.5		0.79		0.65		0.7			0.43		0.72		0.74		0.65
		-11.512			-83.926			-85.601			-86.232				wild type									0.52		0.83		0.69		0.49			0.51		0.8		0.71		0.74			0.47		0.75		0.74		0.65
		-10.66			-83.344			-84.806			-83.119				wav triple		1.303e-10							0.53		0.83		0.71		0.55			0.52		0.82		0.73		0.78			0.49		0.76		0.77		0.67
		-9.503			-82.751			-82.875			-81.87													0.53		0.83		0.74		0.64			0.53		0.82		0.73		0.8			0.51		0.79		0.79		0.67
		-8.952			-82.277			-81.642			-80.538				wild type									0.55		0.84		0.75		0.65			0.54		0.84		0.76		0.81			0.53		0.8		0.81		0.68
		-8.255			-80.642			-80.538			-79.774				eir1-4 wav triple		1.303e-10							0.56		0.84		0.8		0.66			0.55		0.86		0.8		0.84			0.54		0.81		0.85		0.7
		-7.649			-77.457			-76.728			-77.661													0.58		0.87		0.84		0.7			0.55		0.87		0.8		0.84			0.54		0.83		0.86		0.71
		-7.642			-76.164			-74.804			-73.808				eir1-4									0.59		0.88		0.86		0.71			0.56		0.9		0.82		0.85			0.55		0.84		0.87		0.73
		-7.522			-75.379			-74.291			-72.594				wav triple		0.1663							0.6		0.9		0.88		0.75			0.57		0.95		0.82		0.87			0.58		0.84		0.88		0.76
		-7.516			-74.144			-71.878			-71.417													0.62		0.95		0.89		0.75			0.59		0.95		0.82		0.88			0.58		0.89		0.95		0.76
		-7.425			-72.466			-70.986			-70.821				eir1-4									0.62		0.99		0.9		0.76			0.6		0.97		0.83		0.9			0.58		0.9		1.02		0.77
		-7.275			-71.841			-70.811			-70.479				eir1-4 wav triple		0.4922							0.63		0.99		0.9		0.78			0.6		0.98		0.85		0.91			0.59		0.93		1.03		0.8
		-6.784			-68.385			-70.346			-69.677													0.63		1		0.96		0.79			0.62		0.98		0.86		0.92			0.6		0.94		1.06		0.92
		-6.34			-66.687			-68.682			-67.433				wav triple									0.64		1		1		0.8			0.62		1.01		0.88		0.92			0.6		0.95		1.07		0.93
		-6.317			-66.637			-68.166			-66.057				eir1-4 wav triple		0.9191							0.67		1.04		1.03		0.81			0.63		1.04		0.92		0.93			0.61		0.95		1.12		0.94
		-6.237			-65.63			-65.122			-60.426													0.68		1.05		1.06		0.83			0.68		1.05		0.99		1.06			0.63		0.95		1.12		0.98
		-5.865			-65.385			-64.628			-53.436													0.68		1.09		1.06		0.85			0.71		1.07		1.03		1.06			0.63		0.95		1.15		1.03
		-5.448			-64.849			-60.301			-49.843													0.68		1.09		1.06		0.95			0.72		1.07		1.04		1.08			0.63		0.96		1.16		1.03
		-5.44			-63.573			-57.767			-48.814													0.69		1.1		1.07		0.98			0.76		1.08		1.05		1.08			0.64		0.97		1.17		1.09
		-5.27			-63.435			-51.45			-47.797													0.71		1.1		1.09		0.99			0.76		1.09		1.09		1.21			0.65		0.98		1.2		1.09
		-5.251			-58.191			-50.782			-45													0.72		1.12		1.1		0.99			0.76		1.13		1.09		1.27			0.65		0.98		1.2		1.13
		-5.173			-57.4			-50.277			-32.826													0.72		1.12		1.18		1.01			0.77		1.13		1.11		1.28			0.66		0.99		1.21		1.17
		-5.147			-55.708			-46.46			-32.661													0.74		1.13		1.18		1.03			0.77		1.14		1.13		1.32			0.67		0.99		1.21		1.21
		-5.002			-55.226			-40.132			-30.964													0.75		1.15		1.25		1.05			0.79		1.14		1.14		1.35			0.68		1		1.23		1.22
		-4.97			-53.973			-39.177			-27.284													0.75		1.17		1.26		1.05			0.81		1.15		1.15		1.44			0.7		1.02		1.24		1.25
		-4.97			-52.595			-36.384			-17.999													0.77		1.19		1.28		1.08			0.84		1.17		1.16		1.51			0.7		1.03		1.29		1.26
		-4.849			-52.547			-34.824			-2.473													0.8		1.22		1.29		1.09			0.84		1.17		1.21		1.52			0.7		1.03		1.32		1.27
		-4.27			-52.382			-27.699			4.091													0.83		1.22		1.32		1.1			0.84		1.17		1.34		1.57			0.73		1.04		1.36		1.29
		-3.944			-49.574			-26.267			5.045													0.86		1.22		1.36		1.12			0.88		1.18		1.51		1.71			0.74		1.08		1.38		1.34
		-3.765			-48.366			-20.448			5.711													0.87		1.23		1.36		1.13			0.9		1.2		1.52					0.74		1.09		1.48		1.38
		-3.378			-48.325			-15.638			7.463													0.88		1.26		1.45		1.24			0.91		1.2		1.57					0.75		1.1		1.56		1.46
		-3.235			-48.122			-13.57			8.001													0.88		1.3		1.5		1.24			0.91		1.2							0.77		1.16		1.65		1.57
		-3.228			-47.604			-2.426			10.784													0.88		1.31		1.65		1.25			0.94		1.25							0.78		1.18				1.57
		-3.182			-44.683			0			11.291													0.91		1.33				1.26			0.95		1.25							0.78		1.2				1.66
		-3.013			-44.536			0			12.81													0.94		1.35				1.32			0.97		1.26							0.78		1.2
		-2.722			-43.234			1.081			13.706													0.94		1.36				1.36			0.98		1.26							0.82		1.22
		-2.49			-42.323			3.366			13.986													0.95		1.38				1.46			0.99		1.27							0.82
		-2.343			-37.703			6.87			15.255													0.98		1.4				1.56			1.07		1.32							0.83
		-2.191			-36.379			7.285			15.987													1		1.43				1.57			1.07		1.33							0.84
		-2.165			-36.065			8.427			16.763													1						1.58			1.08		1.36							0.85
		-2.121			-35.915			8.915			17.461													1.07						1.66			1.11									0.86
		-1.934			-32.628			11.497			18.944													1.07						1.71			1.14									0.88
		-1.909			-23.962			12.804			20.172													1.12									1.17									0.88
		-1.905			-20.907			15.255			22.834													1.16									1.23									0.88
		-1.633			-11.421			23.526			23.199													1.22									1.33									1.04
		-1.219			-7.038			24.341			24.144													1.3									1.38
		-1.207			0.586			24.986			24.187
		-0.712			1.941			28.82			26.846
		-0.677			2.971			29.501			28.301												n	49		42		36		45			49		43		34		32			48		39		35		37
		-0.34			10.008			30.256			29.564
		0			10.701			31.584			31.048
		0			13.248			34.711			31.399
		0			14.003			36.843			31.516
		0			15.302			39.515			37.684
		0			16.195			40.67			39.541
		0			17.103			41.156			46.931
		0.035			17.636			41.222			48.434
		1.072			18.435			41.496			49.764
		1.116			18.625			42.459			55.491
		1.177			18.71			46.032			56.31
		1.225			19.362			49.103			57.529
		1.637			19.44			56.575			59.657
		1.864			20.666			80.538			63.787
		2.337			22.166			120.312			71.098
		2.49			22.824			126.027			75.022
		2.941			23.199			135.403			79.701
		3.576			24.075			142.389			93.954
		3.691			24.228						117.399
		3.72			30.726						125.278
		3.814			30.964
		4.399			34.099
		4.635			35.184
		4.635			36.327
		4.688			36.906
		5.239			39.647
		6.17			40.057
		7.595			43.399
		7.765			43.417
		7.791			43.497
		11.693			54.473
		12.126			63.037
		12.4			72.853
		16.714
	n	87			86			71			73

## Sheet: Fig. S1d
Fig.S 1d
		primary root meristem cell division zone size mm
		5 DAG
		wild type	wav triple
		275	90.35
		298	92.18			p-value:
		323	94
		330	95.36			wild type
		336	98.31			wav triple	0
		358.83	100
		360	101.21
		364.94	119.42
		368.42	120.55
		370	131.82
		372	140.97
		372.09	145.06
		378.04	157.74
		379.41	161
		380.96	162
		387	188
		391.91	190.9
		392	193
		396.82	193.98
		404.68	195.93
		410	214
		412.46	219
		416.81	219
		420	227
		429.26	234.42
		430.56	238
		431	238.99
		438.61	245
		452	249
		471.98	250
		474.2	250
		476.29	263.55
		491.12	277.92
		494.58	280
		504	284
		508.23	288
		517	304.57
		517.7	313
		518	315
		521.75	326.83
		554.04	336.34
		560	338.59
		566.76	341.07
		569.44
	n	44	43

[truncated: 12 more sheets: Fig. S1e, Fig. S2g, Fig. S2h, Fig. S3a, Fig. S3c, Fig. S4d, Fig. S5b, Fig. S6a, Fig. S7a, Fig. S8g, Fig. S9b, Fig. S11e]
